# Supplementary material for: Bacillus anthracis Interacts with Plasmin(ogen) to Evade C3b-Dependent Innate Immunity
Source: PLoS One. 2011 Mar 25;6(3):e18119. doi: 10.1371/journal.pone.0018119 (PMC3064659; doi:10.1371/journal.pone.0018119)
Supplement: Table S1 — Identification of human serum proteins interacting with B. anthracis spores separated by 2D SDS-PAGE. Spore-bound serum proteins were separated onto 2D SDS-PAGE and the each spot excised from the gel was subjected to LTQ-MS/MS. (XLS) [file pone.0018119.s001.xls]

## Sheet: Sheet1
Table S1. Identification of proteins from 2D-gel B by LTQ-tandem MS/MS.
Spot #	Protein	P (pro)	Score	MW	Accession No.	Peptides (hits)
1	complement factor H isoform precursor	8.84e-09	110.21	138978	62739186	11
	complement facotr H-related 1	3.19e-05	30.15	37637	11321587	3
2	plasminogen	1.75e-09	40.17	90510.2	4505881	4
3	plasminogen	4.38e-10	20.24	90510.2	4505881	2
4	plasminogen	9.64e-13	260.26	90510.2	4505881	33
5	fibulin 1 isoform D	1.83e-11	80.25	77190.5	34734066	9
	fibulin 1 isoform A precursor	1.83e-11	70.25	61538.3	34734068	8
	fibulin 1 isoform C preceursor	1.83e-11	70.25	74412	34734062	8
	fibulin 1 isoform B preceursor	1.83e-11	70.25	65427.3	34734064	8
6	albumin	2.88e-09	60.21	69321.6	4502027	6
7	complement component 3 precursor	6.98e-13	90.25	187045	4557385	10
8	complement component 1, r subcomponent	7.45e-12	40.23	80148	66347875	4
9	complement component 1, s subcomponent	7.76e-11	30.19	76634.9	41393602	3
	complement component 1, s subcomponent	7.76e-11	30.19	76634.9	4502495	3
10	apolipoprotein H precursor	2.56e-08	20.24	38286.7	4557327	2
11	keratin	1.97e-11	100.21	66027	17318569	13
12	albumin precursor	9.76e-08	20.19	69321.6	4502027	3
13	serine proteinase inhibitor, clade B	3.15e-13	30.21	44825.5	28076869	5
	serine proteinase inhibitor, clade B	1.21e-12	80.22	44536.6	5902072	10
14	complement component 1, s subcomponent	5.97e-08	20.17	76634.9	41393602	4
	complement component 1, s subcomponent	5.97e-08	20.17	76634.9	4502495	4
15	complement component 1, q subcomponent	8.9e-06	20.22	25757.1	56786155	4
16	complement component 1, q subcomponent	9.03e-06	10.24	25757.1	56786155	4
17	apolipoprotein A-I preprotein	2.06e-09	90.24	30758.9	4557321	11
