# Supplementary material for: Bacillus anthracis Interacts with Plasmin(ogen) to Evade C3b-Dependent Innate Immunity
Source: PLoS One. 2011 Mar 25;6(3):e18119. doi: 10.1371/journal.pone.0018119 (PMC3064659; doi:10.1371/journal.pone.0018119)
Supplement: Table S2 — Identification of human serum proteins interacting with B. anthracis spores. Spore-bound serum proteins were subjected to LTQ-MS/MS. Percentage of wrong identification was estimated to be ∼2%, and #IDs ≥5 are listed. #Peptides and #IDs represent the number of different peptides detected from this protein and the total number of peptide identifications from this protein, respectively. (XLS) [file pone.0018119.s002.xls]

## Sheet: human serum proetins
Table S2. Identification of human serum proteins interacting with B. anthracis spores.
Gene bank accesion no.	# Peptides	# IDs	Protein_Description
Complements
gi|115298678|ref|NP_000055.2|	52	127	complement component 3 precursor
gi|169218213|ref|XP_001719515.1|	44	112	PREDICTED: hypothetical protein, partial C3-like
gi|62739186|ref|NP_000177.2|	18	60	complement factor H isoform a precursor
gi|50345296|ref|NP_001002029.1|	27	49	complement component 4B preproprotein
gi|67782351|ref|NP_000583.2|	27	49	complement component 4B preproprotein
gi|158037400|ref|NP_001002029.2|	26	48	complement component 4B preproprotein
gi|67190748|ref|NP_009224.2|	26	48	complement component 4A preproprotein
gi|66347875|ref|NP_001724.3|	8	30	complement component 1, r subcomponent
gi|62739188|ref|NP_001014975.1|	9	28	complement factor H isoform b precursor
gi|41393602|ref|NP_958850.1|	14	26	complement component 1, s subcomponent
gi|4502495|ref|NP_001725.1|	14	26	complement component 1, s subcomponent
gi|56786155|ref|NP_758957.2|	5	23	complement component 1, q subcomponent, C chain precursor
gi|118442839|ref|NP_002104.2|	3	21	complement factor H-related 1
gi|87298828|ref|NP_000482.3|	5	16	complement component 1, q subcomponent, B chain precursor
gi|169214179|ref|XP_001724196.1|	8	14	PREDICTED: similar to complement component 3
gi|73858568|ref|NP_000053.2|	7	12	complement component 1 inhibitor precursor
gi|73858570|ref|NP_001027466.1|	7	12	complement component 1 inhibitor precursor
gi|4502503|ref|NP_000706.1|	4	9	complement component 4 binding protein, alpha chain precursor
gi|5031695|ref|NP_005657.1|	2	8	H factor (complement)-like 3
Blood coagulation/fibrinolysis
gi|4505881|ref|NP_000292.1|	10	89	plasminogen
gi|4503635|ref|NP_000497.1|	5	11	coagulation factor II precursor
gi|105990535|ref|NP_000121.2|	6	7	coagulation factor V precursor
gi|50363217|ref|NP_000286.3|	5	6	serine (or cysteine) proteinase inhibitor, clade A (alpha-1 antiproteinase, antitrypsin), member 1
gi|50363219|ref|NP_001002236.1|	5	6	serine (or cysteine) proteinase inhibitor, clade A (alpha-1 antiproteinase, antitrypsin), member 1
gi|50363221|ref|NP_001002235.1|	5	6	serine (or cysteine) proteinase inhibitor, clade A (alpha-1 antiproteinase, antitrypsin), member 1
gi|4505883|ref|NP_002656.1|	1	6	plasminogen-like B2
gi|74048573|ref|NP_001027564.1|	1	6	plasminogen-like B1
Acute phase proteins
gi|4557321|ref|NP_000030.1|	20	68	apolipoprotein A-I preproprotein
gi|4557325|ref|NP_000032.1|	15	36	apolipoprotein E precursor
gi|71773110|ref|NP_000473.2|	13	18	apolipoprotein A-IV precursor
gi|4826762|ref|NP_005134.1|	7	12	haptoglobin
gi|42716297|ref|NP_001822.2|	5	12	clusterin isoform 1
gi|42740907|ref|NP_976084.1|	5	12	clusterin isoform 2
gi|4502157|ref|NP_001636.1|	3	12	apolipoprotein C-I precursor
gi|45580723|ref|NP_066275.3|	6	11	haptoglobin-related protein
gi|4502133|ref|NP_001630.1|	6	10	serum amyloid P component precursor
gi|105990532|ref|NP_000375.2|	7	8	apolipoprotein B precursor
gi|21735614|ref|NP_003652.2|	5	5	apolipoprotein L1 isoform a precursor
gi|21735616|ref|NP_663318.1|	5	5	apolipoprotein L1 isoform b precursor
gi|4502149|ref|NP_001634.1|	4	5	apolipoprotein A-II preproprotein
gi|4502161|ref|NP_001637.1|	3	5	apolipoprotein C-IV
Cell surface and extracelluar matrix proteins
gi|88853069|ref|NP_000629.3|	6	27	vitronectin precursor
gi|4504489|ref|NP_000403.1|	9	22	histidine-rich glycoprotein precursor
gi|16933542|ref|NP_002017.1|	16	19	fibronectin 1 isoform 3 preproprotein
gi|47132549|ref|NP_997639.1|	16	19	fibronectin 1 isoform 6 preproprotein
gi|47132553|ref|NP_997641.1|	16	19	fibronectin 1 isoform 5 preproprotein
gi|47132555|ref|NP_997643.1|	16	19	fibronectin 1 isoform 4 preproprotein
gi|34734066|ref|NP_006477.2|	10	19	fibulin 1 isoform D
gi|47132551|ref|NP_997640.1|	15	18	fibronectin 1 isoform 2 preproprotein
gi|47132557|ref|NP_997647.1|	15	18	fibronectin 1 isoform 1 preproprotein
gi|67190163|ref|NP_005798.2|	10	16	proteoglycan 4
gi|34734062|ref|NP_001987.2|	6	14	fibulin 1 isoform C precursor
gi|31652249|ref|NP_004130.2|	5	8	lipopolysaccharide-binding protein precursor
gi|34734064|ref|NP_006476.2|	4	8	fibulin 1 isoform B precursor
gi|34734068|ref|NP_006478.2|	4	8	fibulin 1 isoform A precursor
gi|157653329|ref|NP_002584.2|	2	6	procollagen C-endopeptidase enhancer
Other proteins
gi|169218200|ref|XP_001724484.1|	3	27	PREDICTED: hypothetical protein
gi|4502027|ref|NP_000468.1|	12	26	albumin precursor
gi|70778918|ref|NP_002207.2|	11	14	inter-alpha globulin inhibitor H2 polypeptide
gi|169217560|ref|XP_001722858.1|	6	13	PREDICTED: similar to hCG2001591
gi|4557871|ref|NP_001054.1|	4	10	transferrin
gi|169163831|ref|XP_001713741.1|	2	9	PREDICTED: hypothetical protein
gi|169163833|ref|XP_001713685.1|	2	9	PREDICTED: hypothetical protein
gi|4557894|ref|NP_000230.1|	2	7	lysozyme precursor
gi|32189394|ref|NP_001677.2|	2	7	ATP synthase, H+ transporting, mitochondrial F1 complex, beta subunit precursor
gi|4759092|ref|NP_004627.1|	1	7	semaphorin 3B isoform 1 precursor
gi|54607089|ref|NP_001005914.1|	1	7	semaphorin 3B isoform 2 precursor
